# Supplementary material for: The COMPASS Complex Regulates Fungal Development and Virulence through Histone Crosstalk in the Fungal Pathogen Cryptococcus neoformans
Source: J Fungi (Basel). 2023 Jun 14;9(6):672. doi: 10.3390/jof9060672 (PMC10301970; doi:10.3390/jof9060672)
Supplement: Supplementary file 1 [file jof-09-00672-s001.zip]

Archive with 10 entries (10 files):
- Supplementary Data S1.xlsx
- Supplementary Data S2.xlsx
- Supplementary Data S3.xlsx
- Supplementary Figure S1.pdf
- Supplementary Figure S2.pdf
- Supplementary Figure S3.pdf
- Supplementary Figure S4.pdf
- Supplementary Figure S5.pdf
- Supplementary Table S1.pdf
- Supplementary Table S2.pdf
