# Supplementary material for: The COMPASS Complex Regulates Fungal Development and Virulence through Histone Crosstalk in the Fungal Pathogen Cryptococcus neoformans
Source: J Fungi (Basel). 2023 Jun 14;9(6):672. doi: 10.3390/jof9060672 (PMC10301970; doi:10.3390/jof9060672)
Supplement: Supplementary file 1 [file jof-09-00672-s001.zip › Supplementary Data S1.xlsx]

## Sheet: Set1_MS results
A	B	PPI	Score
Set1	Bre2	ppi	690
Set1	Swd1	ppi	625
Set1	Swd2	ppi	523
Set1	Swd3	ppi	415
Set1	CNG01770	ppi	378
Set1	CNL04110	ppi	266
Set1	CNC05530	ppi	253
Set1	CNI03590	ppi	163
Set1	CND00040	ppi	161
Set1	CNB03760	ppi	142
Set1	CNJ00770	ppi	138
Set1	CNC03120	ppi	129
Set1	CNI01920	ppi	120
Set1	CNB04370	ppi	115
Set1	CNH02710	ppi	104
Set1	CNF00910	ppi	101
Set1	CNA05330	ppi	96
Set1	CNJ00850	ppi	90
Set1	CNF04190	ppi	88
Set1	CNF03740	ppi	88
Set1	CND00150	ppi	88
Set1	CNE01830	ppi	85
Set1	CNG01890	ppi	84
Set1	CNC02630	ppi	83
Set1	CNF02620	ppi	82
Set1	CND02200	ppi	82
Set1	CNE03280	ppi	81
Set1	CND02490	ppi	80
Set1	CNG00250	ppi	78
Set1	CNB05410	ppi	74
Set1	CNB00820	ppi	74
Set1	CNA03600	ppi	74
Set1	CNC04150	ppi	73
Set1	CNI02390	ppi	72
Set1	CND04020	ppi	70
Set1	CNE04380	ppi	69
Set1	CNE05060	ppi	68
Set1	CNC05860	ppi	68
Set1	CNG00660	ppi	65
Set1	CND03140	ppi	65
Set1	CNG02200	ppi	64
Set1	CNE01410	ppi	64
Set1	CND03080	ppi	63
Set1	CNF01750	ppi	62
Set1	CNJ01190	ppi	61
Set1	CNG00030	ppi	60
Set1	CNA06970	ppi	60
Set1	CNE03570	ppi	59
Set1	CNC04740	ppi	59
Set1	CNF04750	ppi	58
Set1	CNB04740	ppi	58
Set1	CNA05730	ppi	58
Set1	CNE03010	ppi	57
Set1	CNA05390	ppi	57
Set1	CNL06420	ppi	56
Set1	CNC06240	ppi	56
Set1	CNC02870	ppi	56
Set1	CNL05570	ppi	55
Set1	CNG01390	ppi	53
Set1	CNB02800	ppi	53
Set1	CNA04870	ppi	53
Set1	CND04890	ppi	52
Set1	CNB01300	ppi	52
Set1	CNL04140	ppi	51
Set1	CNF04690	ppi	51
Set1	CNE00500	ppi	51
Set1	CNB02210	ppi	51
Set1	CNM01980	ppi	50
Set1	CNA00520	ppi	50
Set1	CNC03340	ppi	48
Set1	CND05530	ppi	47
Set1	CND02520	ppi	47
Set1	CNM02420	ppi	46
Set1	CNF02940	ppi	46
Set1	CNH03600	ppi	45
Set1	CNE02470	ppi	45
Set1	CNC04000	ppi	45
Set1	CNA03960	ppi	45
Set1	CNJ02470	ppi	44
Set1	CNH02690	ppi	44
Set1	CNG00130	ppi	44
Set1	CNC00900	ppi	44
Set1	CNB03900	ppi	44
Set1	CNA06590	ppi	44
Set1	CNG01350	ppi	42
Set1	CNA06680	ppi	42
Set1	CNA04220	ppi	42
Set1	CNA00770	ppi	42
Set1	CNI01260	ppi	41
Set1	CNG00150	ppi	41
Set1	CNC01130	ppi	41
Set1	CNI01250	ppi	40
Set1	CNM00220	ppi	39
Set1	CNK01320	ppi	39
Set1	CNJ01510	ppi	39
Set1	CNI02990	ppi	39
Set1	CNH00200	ppi	39
Set1	CND04520	ppi	39
Set1	CND02930	ppi	39
Set1	CNC02960	ppi	39
Set1	CNA02000	ppi	39
Set1	CNN00830	ppi	38
Set1	CNM00100	ppi	38
Set1	CNL05560	ppi	38
Set1	CND02250	ppi	38
Set1	CNB03750	ppi	38
Set1	CNA00130	ppi	38
Set1	CNK01030	ppi	37
Set1	CNH00530	ppi	37
Set1	CNE04430	ppi	37
Set1	CNA05500	ppi	37
Set1	CNJ00200	ppi	36
Set1	CNH01370	ppi	36
Set1	CNI00550	ppi	35
Set1	CNF00860	ppi	35
Set1	CNE04710	ppi	35
Set1	CND05870	ppi	35
Set1	CND01560	ppi	35
Set1	CNC03380	ppi	35
Set1	CNI03710	ppi	34
Set1	CNE05090	ppi	34
Set1	CND01840	ppi	34
Set1	CNC04040	ppi	34
Set1	CNL05870	ppi	33
Set1	CNL03920	ppi	33
Set1	CNL03920	ppi	33
Set1	CNH02540	ppi	33
Set1	CNF00780	ppi	32
Set1	CNE04470	ppi	32
Set1	CNC03880	ppi	32
Set1	CNK01840	ppi	31
Set1	CND02140	ppi	31
Set1	CNC05070	ppi	31
Set1	CNL06470	ppi	30
Set1	CNK02680	ppi	30
Set1	CNI02360	ppi	30
Set1	CNI00740	ppi	30
Set1	CNH02580	ppi	30
Set1	CNH01390	ppi	30
Set1	CNF02100	ppi	30
Set1	CNB04810	ppi	30
Set1	CNF02400	ppi	29
Set1	CNC05690	ppi	29
Set1	CNC00170	ppi	29
Set1	CNA00630	ppi	29
Set1	CNI00420	ppi	28
Set1	CNH00560	ppi	28
Set1	CNF04060	ppi	28
Set1	CNE04260	ppi	28
Set1	CNE02840	ppi	28
Set1	CNB02640	ppi	28
Set1	CNA07470	ppi	28
Set1	CNN01830	ppi	27
Set1	CNN00480	ppi	27
Set1	CNI02330	ppi	27
Set1	CNH01440	ppi	27
Set1	CNG04260	ppi	27
Set1	CNF00320	ppi	27
Set1	CNE05040	ppi	27
Set1	CND03580	ppi	27
Set1	CND03400	ppi	27
Set1	CNC06300	ppi	27
Set1	CNC05500	ppi	27
Set1	CNA07480	ppi	27
Set1	CNA06300	ppi	27
Set1	CNJ02280	ppi	26
Set1	CNI03850	ppi	26
Set1	CND06010	ppi	26
Set1	CNB00690	ppi	26
Set1	CNM00780	ppi	25
Set1	CNJ01590	ppi	25
Set1	CNG02540	ppi	25
Set1	CNF00270	ppi	25
Set1	CNE03990	ppi	25
Set1	CNC04460	ppi	25
Set1	CNA02910	ppi	25
Set1	CNL04350	ppi	24
Set1	CNK00080	ppi	24
Set1	CNI03130	ppi	24
Set1	CNI00780	ppi	24
Set1	CNE01770	ppi	24
Set1	CND01240	ppi	24
Set1	CNA05670	ppi	24
Set1	CNH03545	ppi	23
Set1	CNE04530	ppi	23
Set1	CNC05920	ppi	23
Set1	CNA07700	ppi	23
Set1	CNA06110	ppi	23
Set1	CNN02200	ppi	22
Set1	CNM01580	ppi	22
Set1	CNG01610	ppi	22
Set1	CND04460	ppi	22
Set1	CNB05160	ppi	22
Set1	CNK03410	ppi	21
Set1	CNI02200	ppi	21
Set1	CNI01960	ppi	21
Set1	CNH02520	ppi	21
Set1	CNE00880	ppi	21
Set1	CND05790	ppi	21
Set1	CNC06140	ppi	21
Set1	CNL06080	ppi	20
Set1	CNI04280	ppi	20
Set1	CNH02700	ppi	20
Set1	CNH01110	ppi	20
Set1	CNH00940	ppi	20
Set1	CNE00990	ppi	20
Set1	CND03650	ppi	20
Set1	CND03590	ppi	20
Set1	CNC05890	ppi	20
Set1	CNN01610	ppi	19
Set1	CNE04010	ppi	19
Set1	CNE00080	ppi	19
Set1	CND04780	ppi	19
Set1	CNC07010	ppi	19
Set1	CNC07000	ppi	19
Set1	CNN01810	ppi	18
Set1	CNL03970	ppi	18
Set1	CNI01790	ppi	18
Set1	CNG02140	ppi	18
Set1	Rtf1	ppi	18
Set1	CND04380	ppi	18
Set1	CND04350	ppi	18
Set1	CNA02580	ppi	18
