# Supplementary material for: The COMPASS Complex Regulates Fungal Development and Virulence through Histone Crosstalk in the Fungal Pathogen Cryptococcus neoformans
Source: J Fungi (Basel). 2023 Jun 14;9(6):672. doi: 10.3390/jof9060672 (PMC10301970; doi:10.3390/jof9060672)
Supplement: Supplementary file 1 [file jof-09-00672-s001.zip › Supplementary Data S2.xlsx]

## Sheet: Bre2Swd1Swd3_MS
A	B	PPI	Score
Swd1	Set1	ppi	1374
Swd1	Bre2	ppi	785.5
Swd1	Spp101	ppi	621.5
Swd1	Swd2	ppi	455.5
Swd1	Swd3	ppi	444.5
Swd1	CNL05140	ppi	279
Swd1	CNL04110	ppi	244.5
Swd1	CND00150	ppi	184.5
Swd1	CND00040	ppi	166
Swd1	CNA05330	ppi	99.5
Swd1	CNB00820	ppi	97
Swd1	CNC03120	ppi	96.5
Swd1	CNJ00770	ppi	92
Swd1	CNE05060	ppi	84.5
Swd1	CNA00130	ppi	82
Swd1	CNB05410	ppi	82
Swd1	CNF00910	ppi	78.5
Swd1	CNG02200	ppi	78
Swd1	CND03650	ppi	77
Swd1	CNC05860	ppi	76.5
Swd1	CNC04150	ppi	69
Swd1	CNE00500	ppi	65.5
Swd1	CNF03740	ppi	64.5
Swd1	CNH00530	ppi	64.5
Swd1	CNG01890	ppi	64.5
Swd1	CNF02940	ppi	63.5
Swd1	CNC03050	ppi	58
Swd1	CNA05390	ppi	56.5
Swd1	CNB04740	ppi	54.5
Swd1	CNA03600	ppi	53
Swd1	CNI01920	ppi	51
Swd1	CNE01410	ppi	51
Swd1	CNF02650	ppi	51
Swd1	CNE03010	ppi	50.5
Swd1	CND02490	ppi	49.5
Swd1	CND02200	ppi	49.5
Swd1	CNG00660	ppi	49.5
Swd1	CNI01260	ppi	49
Swd1	CNC02630	ppi	49
Swd1	CND02520	ppi	48.5
Swd1	CNE03570	ppi	48.5
Swd1	CND03140	ppi	46.5
Swd1	CND04890	ppi	46
Swd1	CNA06680	ppi	46
Swd1	CNC02870	ppi	45.5
Swd1	CNL06420	ppi	44
Swd1	CNE01830	ppi	43.5
Swd1	CNF04190	ppi	43
Swd1	CNL05570	ppi	42.5
Swd1	CNF02100	ppi	42.5
Swd1	CNM00220	ppi	42
Swd1	CNI02390	ppi	41.5
Swd1	CNB04370	ppi	41.5
Swd1	CNM00180	ppi	41
Swd1	CNB02640	ppi	40
Swd1	CNG00030	ppi	39
Swd1	CND02250	ppi	39
Swd1	CNB02210	ppi	38.5
Swd1	CNI00550	ppi	38.5
Swd1	CNE04260	ppi	38
Swd1	CNB00740	ppi	37.5
Swd1	CNA06970	ppi	37
Swd1	CNC00900	ppi	36.5
Swd1	CNI02360	ppi	36
Swd1	CNF02620	ppi	35.5
Swd1	CNE03280	ppi	35
Swd1	CNE00080	ppi	35
Swd1	CNE02340	ppi	34.5
Swd1	CNA00630	ppi	34.5
Swd1	CND01560	ppi	34.5
Swd1	CNL03920	ppi	33.5
Swd1	CNF01910	ppi	33
Swd1	CNA03170	ppi	33
Swd1	CNN00830	ppi	33
Swd1	CNE02470	ppi	32.5
Swd1	CNB05160	ppi	32.5
Swd1	CNA04220	ppi	32.5
Swd1	CNF04690	ppi	32
Swd1	CNH02710	ppi	31.5
Swd1	CNE04710	ppi	31
Swd1	CNK00560	ppi	31
Swd1	CNK01320	ppi	31
Swd1	CNC01660	ppi	30.5
Swd1	CND06010	ppi	30.5
Swd1	CNA04870	ppi	30.5
Swd1	CNE04470	ppi	30
Swd1	CNC02960	ppi	29.5
Swd1	CNA00110	ppi	29
Swd1	CNH00200	ppi	29
Swd1	CNB01720	ppi	28.5
Swd1	CNA06750	ppi	28.5
Swd1	CNM01980	ppi	28.5
Swd1	CNK02680	ppi	28.5
Swd1	CND02480	ppi	28.5
Swd1	CND02980	ppi	28
Swd1	CNA00770	ppi	28
Swd1	CNG00130	ppi	28
Swd1	CNK03410	ppi	27.5
Swd1	CNJ01190	ppi	27.5
Swd1	CNA02910	ppi	27
Swd1	CNE03220	ppi	27
Swd1	CNC01130	ppi	26.5
Swd1	CNL04300	ppi	26
Swd1	CNG01610	ppi	26
Swd1	CND01240	ppi	25.5
Swd1	CND03080	ppi	25.5
Swd1	CNB03750	ppi	24.5
Swd1	CNB00690	ppi	24.5
Swd1	CNF04750	ppi	24.5
Swd1	CND05530	ppi	24
Swd1	CNA07890	ppi	23
Swd1	CND01800	ppi	22.5
Swd1	CNG01750	ppi	22
Swd1	CNK02500	ppi	22
Swd1	CNA00360	ppi	22
Swd1	CNN00480	ppi	21
Swd1	CNE01330	ppi	21
Swd1	CNE05090	ppi	20.5
Swd1	CNH02540	ppi	20
Swd1	CNL06080	ppi	19
Swd1	CNN01610	ppi	19
Swd1	CNG01350	ppi	19
Swd1	CNI02710	ppi	18.5
Swd1	CNF01810	ppi	17.5
Swd1	CNH01440	ppi	17.5
Swd1	CNA06110	ppi	17
Swd3	Swd1	ppi	628.5
Swd3	Set1	ppi	580
Swd3	Bre2	ppi	332.5
Swd3	Spp101	ppi	318.5
Swd3	CND00150	ppi	186
Swd3	CNC03120	ppi	180
Swd3	Swd2	ppi	179
Swd3	CND00040	ppi	159
Swd3	CNB04810	ppi	122.5
Swd3	CNC01660	ppi	110
Swd3	CND03140	ppi	108.5
Swd3	CNC04150	ppi	106.5
Swd3	CNF04190	ppi	103.5
Swd3	CNF04690	ppi	100.5
Swd3	CNJ00770	ppi	95.5
Swd3	CNI03710	ppi	89.5
Swd3	CNB05410	ppi	87.5
Swd3	CNB00820	ppi	86
Swd3	CNA06680	ppi	84
Swd3	CNC03050	ppi	83
Swd3	CNE01830	ppi	82
Swd3	CNH00530	ppi	79
Swd3	CNA05390	ppi	70
Swd3	CNE03010	ppi	66.5
Swd3	CND04080	ppi	65.5
Swd3	CND01240	ppi	64.5
Swd3	CNG01890	ppi	64
Swd3	CND01840	ppi	63
Swd3	CNF02620	ppi	63
Swd3	CNJ00850	ppi	60
Swd3	CNH02710	ppi	59.5
Swd3	CNA03600	ppi	59
Swd3	CNI01920	ppi	58.5
Swd3	CND04890	ppi	58.5
Swd3	CNC01130	ppi	58
Swd3	CNE03570	ppi	56.5
Swd3	CND04520	ppi	56
Swd3	CNC05860	ppi	55
Swd3	CND02930	ppi	53.5
Swd3	CNC00020	ppi	52.5
Swd3	CNG01390	ppi	51
Swd3	CNC03380	ppi	50.5
Swd3	CND03080	ppi	50.5
Swd3	CNI01960	ppi	50
Swd3	CNI02890	ppi	49.5
Swd3	CNI02140	ppi	48.5
Swd3	CNG00660	ppi	48.5
Swd3	CNE05060	ppi	48.5
Swd3	CND02250	ppi	48.5
Swd3	CNB03750	ppi	47.5
Swd3	CND05450	ppi	47.5
Swd3	CNE00080	ppi	47.5
Swd3	CNK02040	ppi	47
Swd3	CNB03760	ppi	46.5
Swd3	CNC04040	ppi	46
Swd3	CNI02390	ppi	45
Swd3	CNC02960	ppi	45
Swd3	CND01560	ppi	44.5
Swd3	CNL06080	ppi	43.5
Swd3	CNA04870	ppi	43
Swd3	CNE01410	ppi	43
Swd3	CNG00130	ppi	43
Swd3	CNI03850	ppi	43
Swd3	CNA06970	ppi	41.5
Swd3	CNI01730	ppi	41
Swd3	CND02030	ppi	40.5
Swd3	CNL04300	ppi	40.5
Swd3	CND02200	ppi	40
Swd3	CNI02360	ppi	39.5
Swd3	CNE02840	ppi	39
Swd3	CNI01260	ppi	39
Swd3	CNG02200	ppi	38.5
Swd3	CNL05870	ppi	38.5
Swd3	CNB02800	ppi	38.5
Swd3	CNA00130	ppi	38.5
Swd3	CNC03340	ppi	38.5
Swd3	CNA03960	ppi	38
Swd3	CNK03410	ppi	38
Swd3	CNC05940	ppi	38
Swd3	CNH02520	ppi	38
Swd3	CNB01300	ppi	37.5
Swd3	CNN00830	ppi	37
Swd3	CNK01410	ppi	37
Swd3	CNE04470	ppi	36
Swd3	CNC04740	ppi	36
Swd3	CNF00320	ppi	36
Swd3	CNL06420	ppi	35.5
Swd3	CNJ01190	ppi	35.5
Swd3	CNB04370	ppi	35.5
Swd3	CNB04740	ppi	35.5
Swd3	CNM00140	ppi	35
Swd3	CND01700	ppi	34.5
Swd3	CNF01750	ppi	34.5
Swd3	CNF03740	ppi	34.5
Swd3	CNK01030	ppi	34
Swd3	CNA00630	ppi	33.5
Swd3	CNJ02990	ppi	33.5
Swd3	CNH01370	ppi	33
Swd3	CNF02940	ppi	33
Swd3	CNA07700	ppi	33
Swd3	CNM01960	ppi	32
Swd3	CNJ00200	ppi	32
Swd3	CNF03680	ppi	31.5
Swd3	CNJ00140	ppi	31.5
Swd3	CND02490	ppi	31.5
Swd3	CNH00520	ppi	31
Swd3	CNL04620	ppi	31
Swd3	CNA02910	ppi	31
Swd3	CNI02990	ppi	31
Swd3	CNA00520	ppi	30.5
Swd3	CNI01250	ppi	30.5
Swd3	CNE04710	ppi	30
Swd3	CNB03900	ppi	29.5
Swd3	CNE04530	ppi	29
Swd3	CNA07480	ppi	29
Swd3	CNB00740	ppi	29
Swd3	CNE00570	ppi	28.5
Swd3	CNL06470	ppi	28
Swd3	CNK02110	ppi	27
Swd3	CND04590	ppi	27
Swd3	CNC02650	ppi	26.5
Swd3	CNC02120	ppi	26.5
Swd3	CNC00780	ppi	26.5
Swd3	CNL06180	ppi	26.5
Swd3	CNN00550	ppi	26
Swd3	CNI00420	ppi	25.5
Swd3	CNF04750	ppi	25
Swd3	CNJ02280	ppi	25
Swd3	CND05530	ppi	25
Swd3	CNL06490	ppi	24.5
Swd3	CND06190	ppi	24.5
Swd3	CNH00560	ppi	24.5
Swd3	CNE03220	ppi	24.5
Swd3	CNC02820	ppi	24.5
Swd3	CNK02500	ppi	24.5
Swd3	CNN00350	ppi	24.5
Swd3	CNC00170	ppi	24
Swd3	CNH03800	ppi	24
Swd3	CNG00780	ppi	24
Swd3	CNI00300	ppi	23.5
Swd3	CNN00480	ppi	23.5
Swd3	CNL04390	ppi	23
Swd3	CNC06240	ppi	22.5
Swd3	CNH02510	ppi	22.5
Swd3	CNA00360	ppi	21
Swd3	CNC07030	ppi	20.5
Swd3	CNE01770	ppi	20.5
Swd3	CNB02640	ppi	19.5
Swd3	CNH02540	ppi	19.5
Swd3	CNE04380	ppi	19.5
Swd3	CNC04910	ppi	19.5
Swd3	CNM01980	ppi	18.5
Swd3	CNC06300	ppi	18
Swd3	CNM01920	ppi	18
Swd3	CNH02100	ppi	18
Swd3	CNN01730	ppi	18
Swd3	CNF02590	ppi	17.5
Swd3	CNF02100	ppi	17.5
Swd3	CNE05090	ppi	17
Swd3	CNI01340	ppi	16.5
Swd3	CNC03660	ppi	16
Swd3	CND02810	ppi	15
Bre2	CNI03710	ppi	223.333
Bre2	CNI04370	ppi	153.667
Bre2	CNI01260	ppi	148.667
Bre2	Swd1	ppi	147.333
Bre2	CNB04810	ppi	141
Bre2	CNC04170	ppi	137.333
Bre2	CNF01910	ppi	124
Bre2	CNJ01510	ppi	121.333
Bre2	CNE00970	ppi	116.333
Bre2	CND03140	ppi	113.667
Bre2	CNA06110	ppi	111
Bre2	CNK01350	ppi	103.333
Bre2	CNC03380	ppi	102.667
Bre2	CNC03120	ppi	100.667
Bre2	CNA05330	ppi	99
Bre2	CNF04190	ppi	98.3333
Bre2	CNC05150	ppi	97.6667
Bre2	CNC05420	ppi	97.6667
Bre2	CNB03760	ppi	97.6667
Bre2	CNG01890	ppi	97
Bre2	CNA07780	ppi	94.3333
Bre2	CNK01800	ppi	93.6667
Bre2	CNA07480	ppi	89
Bre2	CNC00820	ppi	88.6667
Bre2	CNE00080	ppi	88
Bre2	CNM00180	ppi	87
Bre2	CNE02670	ppi	86
Bre2	CNE01830	ppi	85.3333
Bre2	CNE04320	ppi	85
Bre2	CND05080	ppi	84.6667
Bre2	CNC04190	ppi	84
Bre2	CND02490	ppi	83.6667
Bre2	CNJ00140	ppi	83.3333
Bre2	CNH01340	ppi	83.3333
Bre2	CNB01810	ppi	81
Bre2	CNA05390	ppi	80.3333
Bre2	CNI01730	ppi	79.3333
Bre2	CNM02460	ppi	78.6667
Bre2	CNA04720	ppi	78.6667
Bre2	CNA04220	ppi	78.3333
Bre2	CNL03920	ppi	78.3333
Bre2	CNF02920	ppi	78.3333
Bre2	Set1	ppi	77.6667
Bre2	CNC03340	ppi	76.6667
Bre2	CNI02960	ppi	76.3333
Bre2	CNM01940	ppi	76.3333
Bre2	CNA06880	ppi	75.3333
Bre2	CNH03435	ppi	75
Bre2	CNG01350	ppi	73.6667
Bre2	CNC02120	ppi	73.3333
Bre2	CNF03460	ppi	73
Bre2	CNF02620	ppi	70.6667
Bre2	CNG01200	ppi	70.6667
Bre2	CNE03010	ppi	69
Bre2	CNM01980	ppi	68.6667
Bre2	CND01890	ppi	68.6667
Bre2	CNG02140	ppi	67
Bre2	CNF00910	ppi	66.3333
Bre2	CNB00820	ppi	66.3333
Bre2	CNF02450	ppi	66
Bre2	CNH03010	ppi	65.3333
Bre2	CNB05240	ppi	64.6667
Bre2	CND02860	ppi	64.3333
Bre2	CNG01610	ppi	63.6667
Bre2	CNC00960	ppi	63.6667
Bre2	CNL06080	ppi	62.6667
Bre2	CNL04340	ppi	62.3333
Bre2	Spp101	ppi	62
Bre2	CNC04740	ppi	62
Bre2	CNF03220	ppi	62
Bre2	CNC04710	ppi	60.6667
Bre2	CNG01390	ppi	60.6667
Bre2	CNM01790	ppi	60.6667
Bre2	Swd3	ppi	60.3333
Bre2	CNL05250	ppi	60
Bre2	CNE01840	ppi	59
Bre2	CNF03300	ppi	58
Bre2	CNF02160	ppi	57.6667
Bre2	CND05430	ppi	57.6667
Bre2	CNM00140	ppi	57
Bre2	CNG02720	ppi	56.6667
Bre2	CNC06890	ppi	56.3333
Bre2	CNH02170	ppi	56.3333
Bre2	CND04360	ppi	55.6667
Bre2	CNA03200	ppi	55.6667
Bre2	CNJ02990	ppi	55
Bre2	CNB04530	ppi	54.6667
Bre2	CNC05700	ppi	53
Bre2	CNC01310	ppi	51.6667
Bre2	CNE04170	ppi	51.3333
Bre2	CNC04720	ppi	51.3333
Bre2	CNB03000	ppi	51.3333
Bre2	CNC01130	ppi	51
Bre2	CNF01750	ppi	51
Bre2	CNB04370	ppi	50.6667
Bre2	CNN00090	ppi	50.6667
Bre2	CNF01680	ppi	50.3333
Bre2	CND03670	ppi	50
Bre2	CNM01580	ppi	50
Bre2	CNF04060	ppi	49.3333
Bre2	CNB05620	ppi	49
Bre2	CND04420	ppi	48.6667
Bre2	CNE00680	ppi	48.6667
Bre2	CNH03600	ppi	48.3333
Bre2	CNF02400	ppi	48.3333
Bre2	CNE00500	ppi	48
Bre2	CNL06420	ppi	47.6667
Bre2	CNH03850	ppi	47
Bre2	CNK02910	ppi	47
Bre2	CNE01600	ppi	47
Bre2	CNC05940	ppi	47
Bre2	CNN00480	ppi	46.3333
Bre2	CNH02400	ppi	46
Bre2	CNA04350	ppi	46
Bre2	CNN00350	ppi	45
Bre2	CNF02720	ppi	44.6667
Bre2	CNA06750	ppi	44.3333
Bre2	CNC06780	ppi	44.3333
Bre2	CNE02070	ppi	44
Bre2	CNC03050	ppi	43.6667
Bre2	CND03680	ppi	43.6667
Bre2	CNL05570	ppi	43.3333
Bre2	CNJ00850	ppi	43.3333
Bre2	CNK00460	ppi	43.3333
Bre2	CNC00520	ppi	43.3333
Bre2	CNG00960	ppi	43
Bre2	CND05530	ppi	42.6667
Bre2	CNA05670	ppi	42.6667
Bre2	CNI03230	ppi	42.6667
Bre2	CNC04150	ppi	42.3333
Bre2	CND04350	ppi	42
Bre2	CNM01260	ppi	42
Bre2	CNA03380	ppi	42
Bre2	CNB04100	ppi	42
Bre2	CNH00530	ppi	41.6667
Bre2	CNJ01010	ppi	41.3333
Bre2	CNA05180	ppi	41.3333
Bre2	CNA04090	ppi	41.3333
Bre2	CNA06130	ppi	41
Bre2	CNF02360	ppi	41
Bre2	CNC07110	ppi	40.6667
Bre2	CNA03600	ppi	40.6667
Bre2	CNC02960	ppi	40.3333
Bre2	CNG00620	ppi	40
Bre2	CNF03770	ppi	39.6667
Bre2	CNA05630	ppi	39.6667
Bre2	CNE04710	ppi	39.3333
Bre2	CNB05270	ppi	39
Bre2	CNA04140	ppi	38.3333
Bre2	CNA00130	ppi	38.3333
Bre2	CNA07180	ppi	38.3333
Bre2	CNC06640	ppi	38
Bre2	CNC04040	ppi	38
Bre2	CND04220	ppi	37.6667
Bre2	CNK02040	ppi	37
Bre2	CNF04020	ppi	36.6667
Bre2	CNH03620	ppi	36.6667
Bre2	CNB02495	ppi	36.6667
Bre2	CNG00130	ppi	36.3333
Bre2	CND05850	ppi	36
Bre2	CNJ02210	ppi	35.6667
Bre2	CNE00990	ppi	35.6667
Bre2	CNJ00200	ppi	35.6667
Bre2	CNI01920	ppi	35.3333
Bre2	CNC05070	ppi	35.3333
Bre2	CNF04690	ppi	34.6667
Bre2	CNM00650	ppi	34.6667
Bre2	CND04080	ppi	34.6667
Bre2	CNJ01430	ppi	34.6667
Bre2	CNB01020	ppi	34.3333
Bre2	CNA06590	ppi	34.3333
Bre2	CNE03990	ppi	34.3333
Bre2	CNG01070	ppi	34.3333
Bre2	CND04620	ppi	34.3333
Bre2	CNB05050	ppi	34.3333
Bre2	CNF03650	ppi	34
Bre2	CND04930	ppi	34
Bre2	CNJ00770	ppi	34
Bre2	CNB03900	ppi	33.6667
Bre2	CNI01790	ppi	33.6667
Bre2	CNC01060	ppi	33.6667
Bre2	CNA00110	ppi	33.3333
Bre2	CND05780	ppi	33
Bre2	CNG00250	ppi	33
Bre2	CNH02770	ppi	33
Bre2	CND05450	ppi	32.6667
Bre2	CNE01100	ppi	32.6667
Bre2	CNB03670	ppi	32.6667
Bre2	CNI02290	ppi	32.3333
Bre2	CNB03090	ppi	32
Bre2	CNA08130	ppi	32
Bre2	CNN01660	ppi	31.6667
Bre2	CNF02900	ppi	31.6667
Bre2	CNG01615	ppi	31.6667
Bre2	CNF02650	ppi	31.3333
Bre2	CND05870	ppi	31.3333
Bre2	CNJ01120	ppi	31.3333
Bre2	CNH01420	ppi	30.6667
Bre2	CNK01450	ppi	30.6667
Bre2	CNI02920	ppi	30.3333
Bre2	CND02140	ppi	30.3333
Bre2	CNJ00050	ppi	30.3333
Bre2	CNF00920	ppi	29.6667
Bre2	CNI03330	ppi	29.6667
Bre2	CND04460	ppi	29.3333
Bre2	CNE01770	ppi	29
Bre2	CNH01380	ppi	29
Bre2	CNF00780	ppi	29
Bre2	CNK02400	ppi	29
Bre2	CNB01450	ppi	28.6667
Bre2	CNL06350	ppi	28.6667
Bre2	CNB00220	ppi	28.6667
Bre2	CNA02555	ppi	28.6667
Bre2	CNK01400	ppi	28.6667
Bre2	CNJ02915	ppi	28.6667
Bre2	CNA02910	ppi	28.6667
Bre2	CNB01330	ppi	28.3333
Bre2	CNA00680	ppi	28
Bre2	CNB03005	ppi	28
Bre2	CNF00410	ppi	28
Bre2	CNJ00110	ppi	27.6667
Bre2	CNL04920	ppi	27.6667
Bre2	CNF01330	ppi	27.3333
Bre2	CNC00780	ppi	27.3333
Bre2	CND00950	ppi	27.3333
Bre2	CNF04700	ppi	27.3333
Bre2	CNC02190	ppi	27.3333
Bre2	CNB00740	ppi	27
Bre2	CNM01350	ppi	26.6667
Bre2	CNA07890	ppi	26.3333
Bre2	CNG01800	ppi	26.3333
Bre2	CNL05865	ppi	26.3333
Bre2	CNL05870	ppi	25.3333
Bre2	CNC04305	ppi	24.6667
Bre2	CNA06090	ppi	24.6667
Bre2	CNK01220	ppi	24.3333
Bre2	CNA06160	ppi	24
Bre2	CNC04460	ppi	24
Bre2	CND02030	ppi	23.3333
Bre2	CNE03110	ppi	23.3333
Bre2	CNH02600	ppi	22.6667
Bre2	CNC02560	ppi	22.6667
Bre2	CNK03410	ppi	22.6667
Bre2	CNE01610	ppi	22.3333
Bre2	CNA03780	ppi	22
Bre2	CNG00660	ppi	22
Bre2	CNC01950	ppi	22
Bre2	CNC04270	ppi	21.6667
Bre2	CNC00100	ppi	20.6667
Bre2	CNG01190	ppi	20.3333
Bre2	CNE04160	ppi	19.3333
Bre2	CND04300	ppi	18.3333
Bre2	Swd2	ppi	17
Bre2	CND02590	ppi	16.6667
Bre2	CNF04640	ppi	14.6667
