# Supplementary material for: The COMPASS Complex Regulates Fungal Development and Virulence through Histone Crosstalk in the Fungal Pathogen Cryptococcus neoformans
Source: J Fungi (Basel). 2023 Jun 14;9(6):672. doi: 10.3390/jof9060672 (PMC10301970; doi:10.3390/jof9060672)
Supplement: Supplementary file 1 [file jof-09-00672-s001.zip › Supplementary Data S3.xlsx]

## Sheet: 202 Downregulated genes
	bre2D		rtf1D		rad6D		Note
Gene ID	log2FC	p-value	log2FC	p-value	log2FC	p-value
CND05800	-3.52759	1.38385e-107	-2.95023	1.88506e-34	-3.29449	2.17834e-102
CNH02500	-3.71166	7.65086e-104	-1.75612	5.14416e-25	-1.49754	1.58414e-14
CNN02390	-3.16591	3.96124e-99	-1.80462	4.091e-25	-2.01099	1.26365e-49
CND01870	-4.58685	1.6993e-71	-1.27301	4.22412e-06	-2.47058	1.13199e-23
CNB00970	-4.11912	6.88964e-48	-2.3385	1.01972e-15	-2.80334	2.38998e-26
CNM01610	-2.37445	1.79903e-47	-2.34551	1.12938e-34	-2.66425	6.6693e-58
CNJ01390	-2.09599	5.20994e-47	-2.50396	3.83729e-31	-2.22679	1.86901e-60
CND03950	-2.82915	3.39709e-45	-1.37117	7.07614e-11	-1.49332	1.40577e-14
CNB00960	-3.54348	3.44486e-44	-1.57803	3.78784e-09	-1.55941	2.1487e-09
CNK03110	-2.0824	4.70513e-44	-1.80456	4.29811e-23	-1.67014	1.11487e-33
CNF03730	-1.95979	5.22135e-43	-1.85464	1.70992e-14	-1.44098	1.91035e-27
CNJ00010	-3.52226	7.76928e-43	-2.79318	6.58399e-22	-3.21998	3.31643e-32
CNE03110	-1.23052	1.22326e-38	-1.79588	2.27132e-27	-1.71669	1.02164e-58	Protein farnesytransferase complex
CNN01385	-6.14076	9.55002e-37	-2.76932	1.86264e-07	-4.51001	6.13965e-19
CNA02720	-3.89942	6.8554e-36	-2.63796	4.53113e-17	-3.41406	2.04637e-28
CNI02810	-3.65812	9.71723e-36	-1.55274	7.32138e-07	-2.31217	8.71874e-14
CNA07610	-1.3766	8.03554e-35	-1.47604	9.11479e-24	-1.31119	1.21713e-25
CND00490	-3.03508	5.6222e-34	-3.04064	3.9848e-29	-3.43291	9.67511e-38
CND05690	-3.72709	8.04583e-34	-3.40687	4.10585e-27	-3.91657	5.96699e-33
CNC04640	-3.10982	2.43841e-32	-2.22184	7.68328e-15	-3.68856	1.10058e-45
CNE00350	-2.19601	2.90075e-32	-1.80226	1.07319e-26	-2.6584	2.35632e-61
CNH01750	-1.4763	2.40677e-31	-2.37298	3.19665e-17	-1.85564	1.07057e-46
CNF04050	-1.88415	1.31038e-30	-1.25041	6.30151e-14	-1.57421	2.40559e-22
CNI02800	-1.59905	9.1882e-30	-1.55594	1.47661e-09	-1.89648	1.05398e-35
CNB05390	-1.98985	1.8408e-28	-1.01836	9.17033e-08	-1.35861	5.8818e-15
CNN00155	-3.86611	4.39327e-28	-1.37927	0.000462443	-2.05174	5.47252e-09
CNK01525	-4.75351	4.88371e-28	-2.3033	3.26451e-07	-3.15957	1.2214e-13
CNH00320	-3.60791	2.30738e-26	-1.2129	0.00137241	-1.86997	5.2675e-08
CND02460	-3.46947	1.63696e-25	-2.34116	6.96827e-11	-4.03057	3.71292e-32
CND05750	-2.08555	4.10048e-24	-3.34112	7.56572e-41	-3.53681	5.43479e-61
CNA01680	-2.08121	5.275e-24	-2.45963	1.33273e-16	-3.33439	2.10742e-55
CNJ01220	-3.15592	7.86154e-24	-3.27202	6.08764e-25	-4.03768	7.08771e-38
CNF04560	-4.36873	1.25884e-23	-1.71348	0.000464146	-3.98541	7.19815e-19
CNE02240	-1.24866	3.44755e-23	-1.0708	8.03396e-14	-1.21779	1.71206e-19
CNC04950	-2.66554	1.8921e-22	-1.48548	3.58383e-09	-1.569	2.1186e-09
CNE00520	-1.43482	2.70819e-21	-1.98258	1.53709e-21	-1.83412	3.66081e-49
CNE04460	-2.41821	2.82933e-21	-1.00356	0.000284809	-1.6769	2.03625e-11
CND04190	-3.18473	5.56325e-21	-1.43925	9.83913e-05	-3.27638	1.86348e-21
CNI00760	-2.04912	9.60645e-21	-2.65962	1.62514e-26	-3.18334	8.00258e-50
CNH00980	-3.77684	1.07271e-20	-1.66845	0.000162441	-1.73574	1.21929e-05
CNC00150	-3.14846	1.38948e-20	-1.72946	2.04891e-06	-1.59788	6.11615e-06
CND06350	-2.70572	2.63565e-20	-1.85097	4.57893e-09	-2.40846	2.14522e-16
CNA05790	-3.53441	3.38296e-20	-1.21918	0.0101847	-3.28424	1.05697e-16
CNJ01160	-1.84239	1.79766e-19	-1.98156	2.01988e-20	-2.33831	1.71582e-25
CNM01700	-1.78488	2.01952e-19	-1.4416	6.28629e-07	-2.13666	5.61381e-48
CNL06040	-3.2235	5.44827e-19	-1.51659	0.000119083	-2.16117	5.90794e-09
CND03830	-1.0782	8.65322e-19	-1.08543	1.35113e-14	-1.44257	6.78828e-23
CNG01270	-4.15168	9.57463e-19	-2.17986	3.15165e-05	-4.76225	3.31046e-21
CNM02020	-1.17638	3.14457e-18	-1.94114	2.70003e-23	-1.82412	5.55957e-45	MAT2
CNB03020	-1.29364	3.59807e-18	-1.39104	1.60716e-11	-1.09453	9.28355e-14
CNB00345	-2.9481	4.87509e-18	-1.05958	0.00275592	-1.73539	1.04718e-07
CNK00160	-2.79004	1.03771e-17	-1.35413	3.06822e-05	-2.52248	6.6283e-16
CNH01273	-1.58723	1.24703e-17	-1.84991	3.56292e-21	-1.65428	3.4724e-17
CNB01030	-1.49639	2.55036e-17	-2.27643	3.16413e-22	-2.38007	1.7539e-74
CND06355	-3.838	2.96051e-17	-1.79765	0.000508611	-2.88921	6.45536e-10
CNC00450	-1.8433	3.17966e-17	-1.32532	7.4067e-10	-1.18996	2.88576e-09
CNC01650	-2.26771	3.70661e-17	-2.10862	4.23806e-15	-2.22719	1.90148e-17
CNC05110	-1.65509	5.55001e-17	-1.63089	2.37143e-14	-1.84138	2.95824e-19
CNE00575	-2.02478	7.98812e-17	-1.01833	0.000563981	-1.55433	9.68684e-10
CNF01070	-2.86041	1.06913e-16	-1.66032	3.73014e-06	-3.27814	2.56272e-22
CNC06550	-2.35885	1.64962e-16	-1.95924	1.40777e-08	-3.69689	1.563e-33
CNB04870	-1.25556	2.00769e-16	-1.55091	3.96154e-22	-1.60252	2.08976e-34
CNB01365	-3.15785	5.81765e-16	-3.03693	8.0827e-13	-4.9131	1.40362e-24
CNF01470	-4.16855	6.35498e-16	-2.73808	7.26439e-07	-3.76947	7.60899e-13
CND00770	-2.134	6.63688e-16	-1.12781	5.2167e-05	-1.13694	1.95275e-06
CNA05300	-2.21445	9.01156e-16	-1.00244	0.000816053	-2.4421	1.0193e-19
CND00560	-3.78179	1.18314e-15	-2.18014	1.46572e-05	-3.49013	4.24719e-13
CNH01740	-2.77514	1.60043e-15	-2.0788	3.13561e-08	-1.5107	4.15742e-05
CNH03275	-4.33295	1.72701e-15	-1.64852	0.00863296	-2.72935	1.21864e-06
CNB05120	-1.18457	1.83893e-15	-2.49036	4.55825e-20	-2.30143	1.96247e-50
CNF01165	-2.79357	3.19943e-15	-1.72103	9.03167e-07	-1.92273	3.69635e-09
CNF00990	-3.35156	3.34138e-15	-1.025	0.0484972	-1.71779	6.91722e-05
CNC01050	-1.16336	3.52991e-15	-2.24012	1.04928e-16	-1.547	1.15944e-28
CNF00167	-5.54537	3.85193e-15	-1.54542	0.0259864	-2.73582	3.11554e-06
CNC01830	-2.03622	5.22991e-15	-1.70849	3.88261e-09	-4.15935	1.24976e-36
CNF02000	-3.55141	7.33289e-15	-2.13643	1.13756e-05	-3.68385	9.8052e-16
CND02465	-2.39222	1.48303e-14	-1.14686	0.000351687	-1.67652	4.33733e-07
CNB03155	-3.31163	2.54878e-14	-2.50862	1.5099e-07	-3.33649	1.17813e-13
CNE03525	-5.61823	2.56092e-14	-2.091	0.0112202	-4.66376	1.22874e-10
CNH00495	-3.4519	3.22608e-14	-1.77594	0.000124296	-1.27385	0.00335532
CNL06440	-3.76075	4.35759e-14	-1.808	0.00169451	-2.93729	2.07886e-08
CND04740	-4.1586	5.68852e-14	-1.35126	0.0346217	-2.61628	1.54777e-06
CND00790	-2.75298	8.86072e-14	-1.28448	0.00154535	-1.96864	8.76754e-08
CNE04480	-3.86953	1.24567e-13	-2.53681	5.54587e-06	-3.93011	5.36618e-13
CNA01150	-1.61295	2.82783e-13	-2.013	8.03396e-14	-2.63265	1.53356e-28
CNN01270	-1.29038	2.82783e-13	-1.32804	7.50053e-08	-1.56871	4.06566e-20
CNH00020	-5.14094	5.52936e-13	-2.76919	0.000762989	-5.57166	3.23094e-13
CNI01750	-3.84036	6.45204e-13	-1.62814	0.00463181	-2.78286	3.87584e-08
CND01980	-3.19256	6.74986e-13	-1.49222	0.0029659	-2.3532	2.44081e-07
CNG03495	-4.18387	1.1498e-12	-1.87376	0.00521762	-3.54675	5.08467e-09
CNI02160	-3.68794	1.20605e-12	-1.33761	0.0375536	-1.98123	0.000260996
CNE02135	-4.4951	1.31029e-12	-1.69163	0.000948533	-2.76562	1.19662e-07
CNH03290	-2.38925	1.63898e-12	-2.17474	5.7813e-09	-2.15029	7.79346e-10
CNI01870	-1.30613	1.69906e-12	-1.40655	5.22945e-10	-1.61928	1.27003e-22
CNF02370	-1.45782	3.14143e-12	-1.74711	4.49043e-11	-1.58987	1.57701e-14	Protein farnesytransferase complex
CNF00020	-3.73802	4.17136e-12	-1.43943	0.0217363	-2.74028	4.46626e-07
CNH00075	-2.64538	5.99801e-12	-1.29408	0.00363169	-1.39749	0.000547704
CNJ03005	-3.92271	7.16079e-12	-1.19393	0.022678	-1.71213	0.000150159
CND05220	-2.0335	8.70931e-12	-1.04809	0.000984177	-1.77382	4.10199e-10
CNA03370	-3.17328	9.26471e-12	-1.83713	0.000278644	-2.79862	4.45507e-09
CND03450	-1.78656	9.85341e-12	-1.15432	0.000124201	-2.55202	3.44813e-21
CNM00260	-1.44091	1.00641e-11	-1.00614	3.14191e-05	-1.18471	9.47219e-07
CNL05450	-2.76486	1.24984e-11	-1.28706	0.00511369	-1.89557	5.51819e-06
CNF02315	-3.25366	1.3867e-11	-1.18004	0.0269946	-1.95528	0.000152831
CND03170	-2.96032	1.92883e-11	-2.07856	6.92715e-06	-2.65433	1.69881e-09
CNB02340	-1.23996	2.04189e-11	-1.88648	1.6639e-18	-1.72164	6.07264e-21
CNG02160	-1.68063	2.15499e-11	-2.34109	1.95294e-20	-2.88596	4.44144e-37
CND01900	-1.43936	4.57167e-11	-1.13075	1.29136e-06	-1.7351	6.6304e-15
CNA02350	-2.4267	5.49189e-11	-1.10103	0.010563	-1.98793	2.1653e-07
CND05950	-2.05178	5.88198e-11	-2.03988	1.166e-09	-2.81209	5.74238e-18
CNF02640	-2.02475	9.51942e-11	-1.15608	0.00030758	-1.15711	2.16977e-05
CNC01260	-2.01504	1.13198e-10	-1.29292	0.000205756	-1.84588	1.83937e-08
CNE02120	-4.57178	1.13658e-10	-3.00243	6.27635e-05	-3.73875	7.85786e-07
CNF00510	-2.82974	1.19057e-10	-1.28923	0.00716679	-2.56469	9.36684e-09
CNJ03155	-5.01318	1.20995e-10	-3.15895	0.000157172	-3.97243	4.85027e-07
CNL06330	-2.65685	1.27963e-10	-1.46601	0.00196975	-2.26671	1.77949e-07
CNA07720	-3.40476	1.38626e-10	-2.7938	1.65271e-06	-6.02559	1.28539e-28
CNL06360	-3.10989	1.49912e-10	-1.1915	0.0395368	-2.13002	2.16977e-05
CNJ03430	-1.7021	1.67708e-10	-1.32073	2.34046e-07	-1.5321	1.08394e-10
CNA00100	-1.88793	1.7055e-10	-1.25384	0.000115592	-2.30715	6.64393e-14
CNC00640	-4.54772	1.94578e-10	-2.82002	0.000315883	-4.56052	3.06674e-10
CND03730	-2.78122	2.53006e-10	-1.1797	0.028279	-2.9138	2.34119e-10
CNC02670	-2.84703	3.01178e-10	-2.00593	4.71536e-05	-3.33929	1.08497e-12
CND01780	-2.7512	3.35148e-10	-1.60847	0.00123737	-2.37714	2.0146e-07
CNB00755	-3.69102	4.01921e-10	-2.31603	2.11094e-06	-3.1058	3.52176e-09
CNE04120	-3.65759	4.97137e-10	-2.1216	0.00116723	-3.61916	1.92153e-09
CNH03050	-2.04877	5.33131e-10	-1.26328	0.000103999	-2.29031	5.16257e-11
CNN01360	-2.98715	5.43833e-10	-1.35835	0.0132503	-3.69124	6.9528e-14
CNC01215	-3.70782	7.80606e-10	-2.46167	0.00015815	-3.53918	1.47224e-08
CNB04900	-2.41684	7.96211e-10	-1.6281	0.000114329	-2.65675	1.44409e-11
CNL06520	-2.22972	1.04446e-09	-2.73147	1.56969e-12	-2.49116	3.85287e-11
CNK02060	-2.1236	1.18673e-09	-1.12726	0.00195526	-1.85891	2.7747e-08
CNG01955	-2.59381	3.20687e-09	-1.62254	0.000966223	-2.15815	1.42576e-06
CNE01630	-2.03164	3.42988e-09	-1.80252	6.32535e-07	-2.16944	6.91351e-10
CNI00730	-1.20974	4.91862e-09	-1.86665	2.37143e-14	-2.23375	5.1245e-53
CNC04230	-3.2491	4.98237e-09	-1.87825	0.00293245	-3.14726	1.75457e-07
CNK03400	-3.39919	1.56301e-08	-1.96187	0.00118306	-3.06688	1.12729e-07
CNK00810	-1.76499	1.8062e-08	-1.24339	0.000148109	-1.62893	6.14769e-08
CNJ03420	-3.60648	1.98414e-08	-1.86286	0.0102702	-1.83961	0.00270077
CND02080	-2.23385	2.66141e-08	-1.09587	0.0176605	-1.56933	0.000166579
CNC01850	-1.75344	2.83475e-08	-1.103	0.00187874	-1.61884	5.64616e-07
CND01330	-1.4053	3.27037e-08	-1.33353	3.11696e-06	-2.1481	1.3657e-16
CNM02540	-3.40667	3.28158e-08	-1.52918	0.0351172	-2.47618	0.000119909
CNB04250	-4.25432	4.45128e-08	-3.13937	0.000335616	-4.33248	1.12654e-07
CNF00880	-1.7495	5.88209e-08	-1.9565	1.8227e-08	-2.71727	1.32468e-15
CNG00305	-2.32612	6.25747e-08	-1.5463	0.0014037	-3.64864	1.52268e-16
CNF04930	-2.16477	9.39294e-08	-1.8568	6.32971e-06	-3.79218	4.44483e-15
CNJ00610	-1.04241	1.5034e-07	-1.49911	8.19871e-12	-2.42472	3.51858e-35
CNA00225	-2.78069	1.59006e-07	-1.18227	0.0403174	-2.76196	1.56617e-06
CNL04915	-2.04008	1.77882e-07	-1.19357	0.0057044	-2.07082	2.58678e-07
CNH01350	-1.49498	1.84114e-07	-1.60852	7.06701e-08	-1.28791	9.2426e-06
CNC02290	-2.44725	2.24845e-07	-1.74243	0.000441159	-2.08066	7.56073e-06
CND02540	-1.87881	2.30158e-07	-1.15233	0.00649986	-1.25007	0.00112687
CNJ03000	-7.5236	2.31409e-07	-2.67856	0.00118771	-3.56835	4.48012e-05
CNB00130	-2.7273	2.5071e-07	-1.83383	0.00220093	-3.0344	3.83055e-08
CNL06125	-2.0286	2.63267e-07	-1.61948	0.000163951	-1.91597	2.40307e-06
CNF01120	-2.16221	3.99551e-07	-1.67333	0.000278429	-3.18237	1.28388e-13
CNA06330	-1.65115	5.00535e-07	-1.36432	0.000287464	-1.66572	1.33282e-06
CNJ01890	-2.28828	5.90593e-07	-1.10928	0.0435285	-2.06878	1.75285e-05
CNE03400	-1.07305	6.10258e-07	-1.36934	7.72283e-10	-1.44803	8.87445e-13
CNC02870	-3.74584	1.03157e-06	-2.1186	0.000940871	-2.40056	0.0012187
CNC04960	-1.25737	1.10704e-06	-1.59293	2.85243e-08	-2.01864	3.99613e-13
CNF00230	-1.10889	1.21279e-06	-2.29996	2.29601e-21	-1.89191	8.3381e-23
CNB02310	-2.15945	1.37731e-06	-1.62802	0.000673046	-2.01662	7.33852e-06
CNB05130	-1.57933	1.37731e-06	-1.3188	0.000268348	-1.2463	0.00033503
CNE03520	-2.16297	1.59749e-06	-1.45519	0.00701527	-1.46249	0.00189764
CNC06695	-3.50063	2.00978e-06	-1.42532	0.0355803	-1.83503	0.00854586
CNB03195	-1.97837	2.06025e-06	-1.21938	0.0118687	-1.06601	0.017587
CNK03030	-1.63584	2.28152e-06	-2.25093	1.87028e-07	-1.53585	1.99291e-05
CNJ02590	-1.57509	3.49965e-06	-1.08053	0.00481457	-1.25163	0.000395203
CNA01470	-1.30387	3.98866e-06	-1.28155	3.02413e-05	-1.06381	0.000257095
CNA00180	-1.17357	5.06662e-06	-1.00984	0.000644594	-1.09548	6.35133e-05
CND05680	-1.18167	6.14515e-06	-2.30468	1.14937e-16	-2.09298	2.08439e-15
CNI00810	-1.34091	7.72689e-06	-1.297	4.33613e-05	-1.27615	2.0907e-05
CNM00690	-1.00278	8.45494e-06	-1.26079	2.9697e-07	-1.51987	3.59067e-11
CNK01720	-2.09173	1.55833e-05	-1.34232	0.0184215	-2.14271	2.35016e-05
CNJ03330	-2.34241	1.56385e-05	-1.59792	0.0134	-1.60754	0.00488123
CNL06060	-1.99432	1.6606e-05	-1.13531	0.0355258	-1.67866	0.000464205
CNL06020	-1.61995	1.73935e-05	-1.05041	0.0148021	-1.17447	0.00272166
CNL05620	-3.38441	1.75129e-05	-1.98656	0.00357215	-2.84022	0.000223389
CNB03460	-1.7037	1.77266e-05	-1.86888	1.61337e-05	-2.88943	1.18469e-12
CNC07050	-1.3364	2.08019e-05	-2.03066	1.66838e-10	-2.32914	1.07449e-14
CNJ00920	-1.18163	2.3615e-05	-1.18003	5.55619e-05	-1.15126	3.44277e-05
CNA06460	-1.36904	2.46756e-05	-1.18663	0.00166095	-1.43303	2.52884e-05
CNI01300	-1.5467	2.67424e-05	-1.05682	0.0140857	-2.14942	2.17879e-08
CNF04090	-2.10168	4.16165e-05	-1.74557	0.00255258	-1.6958	0.0018958
CNA07440	-2.12903	4.37597e-05	-1.40467	0.00762148	-1.05327	0.0271531
CNE05190	-1.7495	4.94007e-05	-1.57533	0.00201101	-2.08066	4.07289e-06
CNE04330	-1.56036	5.3204e-05	-1.37409	0.00100092	-2.07982	1.3684e-07
CNE02435	-2.49077	8.73753e-05	-1.9488	0.00566375	-3.02478	4.32554e-06
CNI03820	-1.0021	0.000121225	-1.11426	8.22436e-05	-1.13921	1.43199e-05
CNA00260	-1.1721	0.000168025	-1.97494	4.49325e-09	-2.42542	4.40364e-14
CNE04070	-3.49379	0.000279626	-1.62536	0.0450832	-2.73404	0.000729625
CNA06220	-1.82394	0.000297187	-1.6693	0.00324159	-2.57928	7.7847e-07
CNK00030	-1.66209	0.000377247	-1.49061	0.00494446	-1.9232	8.4603e-05
CNN01075	-2.05506	0.000754647	-1.54847	0.0258623	-2.63864	7.87829e-05
CNN02460	-3.64866	0.00089017	-2.31738	0.00948463	-2.75979	0.0018699
CNA05640	-1.98563	0.00146652	-1.44354	0.020943	-1.33268	0.0254875
CNH03660	-2.31267	0.00193973	-1.58265	0.0230881	-2.42213	0.00375082
CNJ02365	-1.08871	0.00269104	-1.36807	0.000944383	-1.48702	0.00285521
CNI01730	-1.64265	0.00322951	-2.59081	2.26207e-05	-2.83866	9.84269e-07
CND04640	-1.7691	0.0131225	-1.52938	0.0294911	-1.75173	0.00979793

## Sheet: 47 Upregualted genes
	bre2D		rtf1D		rad6D
Gene ID	log2FC	p-value	log2FC	p-value	log2FC	p-value
CNG03130	2.76775	4.73955e-63	1.14273	1.87046e-12	1.14273	1.87046e-12
CNG02220	2.02777	1.89911e-50	1.08143	1.38427e-18	1.08143	1.38427e-18
CNM02420	4.26497	3.68903e-42	1.8456	3.48965e-07	1.8456	3.48965e-07
CNG03790	1.64261	1.93032e-40	1.05854	6.10796e-19	1.05854	6.10796e-19
CNF01390	3.78544	2.22686e-33	2.2326	4.81484e-13	2.2326	4.81484e-13
CNG01290	2.48191	1.10837e-31	1.1103	5.14955e-08	1.1103	5.14955e-08
CNG02310	1.57383	3.17093e-30	1.22637	7.902e-24	1.22637	7.902e-24
CNA00910	2.53797	4.60786e-27	1.69548	4.68935e-14	1.69548	4.68935e-14
CNG02130	2.51098	6.66247e-27	1.21423	6.50219e-07	1.21423	6.50219e-07
CNG02760	1.89732	2.32701e-23	1.04909	1.94997e-09	1.04909	1.94997e-09
CNJ02600	2.22951	7.5324e-22	1.28068	8.61652e-07	1.28068	8.61652e-07
CNG03580	2.37097	1.25427e-19	1.07226	6.36672e-05	1.07226	6.36672e-05
CND01570	2.79647	1.62054e-19	1.65393	2.85742e-07	1.65393	2.85742e-07
CNM01640	2.19059	2.00558e-18	1.73835	8.09012e-14	1.73835	8.09012e-14
CNI04200	3.18241	4.62173e-17	1.89696	1.61696e-06	1.89696	1.61696e-06
CNG04630	1.41047	4.72339e-16	2.12049	3.66888e-29	2.12049	3.66888e-29
CNK01890	2.06248	4.83756e-14	3.83077	7.21213e-98	3.83077	7.21213e-98
CNG01190	1.88146	3.11321e-13	1.09239	3.97788e-05	1.09239	3.97788e-05
CNK01210	1.51177	3.02186e-12	1.20092	8.06057e-09	1.20092	8.06057e-09
CNG04360	2.62811	1.04221e-11	1.42558	0.000382947	1.42558	0.000382947
CNG03850	2.7305	1.86271e-10	1.31595	0.00391929	1.31595	0.00391929
CNG01130	2.01481	2.18861e-10	1.38664	1.74038e-05	1.38664	1.74038e-05
CNG02920	3.10576	5.49798e-10	1.67066	0.00139942	1.67066	0.00139942
CNG01400	2.03707	1.83575e-09	1.17827	0.000840286	1.17827	0.000840286
CNM01520	2.67233	2.04832e-09	1.89121	4.4412e-05	1.89121	4.4412e-05
CNG04540	1.67626	3.66253e-09	1.22978	2.02414e-05	1.22978	2.02414e-05
CNN02110	2.91674	1.06362e-08	2.19737	3.74419e-05	2.19737	3.74419e-05
CNL04520	1.61205	1.08897e-08	1.60868	8.62933e-10	1.60868	8.62933e-10
CNI02840	2.40336	2.45528e-08	1.71649	0.00015922	1.71649	0.00015922
CNI03200	2.3749	4.01e-08	1.42318	0.00169529	1.42318	0.00169529
CNG03720	2.86258	4.59656e-08	1.92575	0.000412933	1.92575	0.000412933
CNG02740	2.12752	9.36172e-08	1.18425	0.00420559	1.18425	0.00420559
CNG02700	2.54612	2.40756e-07	1.31784	0.0119945	1.31784	0.0119945
CNG00930	2.77611	1.03157e-06	1.40796	0.0214932	1.40796	0.0214932
CNG01450	1.13784	1.0667e-06	1.19965	2.0695e-07	1.19965	2.0695e-07
CNG00580	2.42665	1.34155e-06	1.48805	0.0059239	1.48805	0.0059239
CNI00320	1.0201	1.79536e-06	1.31575	5.49109e-16	1.31575	5.49109e-16
CNG01050	1.84997	3.48341e-06	1.63832	6.38518e-05	1.63832	6.38518e-05
CNG01090	1.63189	4.2323e-06	1.06565	0.00336412	1.06565	0.00336412
CNF03560	1.8006	5.00431e-06	1.42864	0.000407336	1.42864	0.000407336
CNI03860	2.60715	1.10939e-05	1.74146	0.0056507	1.74146	0.0056507
CNC00480	1.43056	1.36367e-05	1.17265	0.000419551	1.17265	0.000419551
CND00720	1.08275	2.97142e-05	1.33275	2.43329e-07	1.33275	2.43329e-07
CNK01080	1.22118	6.81865e-05	1.10732	0.000247991	1.10732	0.000247991
CNK00250	1.43962	0.000422459	1.64383	5.24437e-05	1.64383	5.24437e-05
CNE03450	1.53257	0.00174322	1.6958	0.000746382	1.6958	0.000746382
